# Supplementary material for: Knockdown of NCOR2 Inhibits Cell Proliferation via BDNF/TrkB/ERK in NF1-Derived MPNSTs
Source: Cancers (Basel). 2022 Nov 24;14(23):5798. doi: 10.3390/cancers14235798 (PMC9738545; doi:10.3390/cancers14235798)
Supplement: Supplementary file 1 [file cancers-14-05798-s001.zip]

Archive with 2 entries (2 files):
- Supplementary figures and tables.pdf
- Supplementary File S1.pdf
